# Supplementary material for: Sterile line Dexiang074A enhances drought tolerance in hybrid rice
Source: Front Plant Sci. 2023 Mar 9;14:1054571. doi: 10.3389/fpls.2023.1054571 (PMC10033888; doi:10.3389/fpls.2023.1054571)
Supplement: Supplementary file 1 [file Table_1.xlsx]

## Sheet: Supplementary Table 1
Supplementary Table 1 Yield related data under drought treatment of rice
Cultivated varieties	panicle number per basin	grain number per panicle	seed setting rate	1000-grain weight	Yield (g/pot)	Relative seed setting rate	Drought treatment days	Heading date
Dexiang074B-CK	21.67	120.85	75.96	33.27	66.18	80.99	no treatment	2022-08-29
Dexiang074B-DS	21.33	129.78	61.52	31.94	54.41		7	2022-08-29
Mianhui146-CK	18	188.83	71.73	26.59	64.82	67.33	no treatment	2022-08-30
Mianhui146-DS	18.33	170	48.29	26.23	39.48		6	2022-08-30
Dexiangyou146-CK	19.67	187.83	77.2	30.75	87.69	72.97	no treatment	2022-08-28
Dexiangyou146-DS	17.67	178.75	56.34	30.86	54.91		7	2022-08-28
Chenghui727-CK	21.33	127.81	77.92	29.2	62.05	56.55	no treatment	2022-08-25
Chenghui727-DS	18.67	95.09	44.06	29.94	23.42		7	2022-08-25
Deyou4727-CK	21.33	128.38	83.71	30.36	69.59	61.31	no treatment	2022-08-27
Deyou4727-DS	21.67	127.92	51.32	30.18	42.92		6	2022-08-27
LuhuiH103-CK	23	136.49	88.6	25.15	69.95	50.98	no treatment	2022-08-28
LuhuiH103-DS	22.67	149.24	45.17	24.72	37.77		7	2022-08-28
Dexiang4103-CK	20.33	160.39	81.85	29.27	78.14	66.29	no treatment	2022-08-30
Dexiang4103-DS	22	165.29	54.25	29.3	57.81		7	2022-08-30
Dehui8258-CK	22.67	113.65	77.9	28.97	58.14	66.29	no treatment	2022-08-30
Dehui8258-DS	18.33	136.15	51.64	26.67	34.38		7	2022-08-30
Deyou8258-CK	21.33	144.13	77.79	30.98	74.09	72.66	no treatment	2022-08-27
Deyou8258-DS	17.33	151.98	56.53	29.91	44.54		6	2022-08-27
HuaZhen-CK	20.67	169.77	72.52	30.55	77.73	65.39	no treatment	2022-08-27
HuaZhen-DS	19.67	166.37	47.42	28.29	43.9		6	2022-08-27
Deyou Huazhen-CK	19.67	160.78	74.35	31.77	74.69	78.48	no treatment	2022-08-31
Deyou Huazhen-DS	23.33	163.76	58.35	30.72	68.48		7	2022-08-31
Dehui938-CK	17.67	169.45	74.13	30.32	67.28	30.21	no treatment	2022-08-27
Dehui938-DS	16.33	157.04	22.39	29.79	17.11		6	2022-08-27
Deyou4938-CK	20	169.58	83.52	30.66	86.86	53.87	no treatment	2022-08-31
Deyou4938-DS	18.33	157.76	44.99	29.57	38.48		7	2022-08-31
Dehui4923-CK	22.33	100.25	76.1	29.74	50.67	58.55	no treatment	2022-08-27
Dehui4923-DS	22.33	100.19	44.56	29.94	29.85		6	2022-08-27
Deyou4923-CK	20.67	151.94	76.96	29.53	71.35	75.73	no treatment	2022-08-27
Deyou4923-DS	21.67	170.91	58.28	23.55	50.83		6	2022-08-27
R1391-CK	19	185.53	74.88	31.47	83.06	48.63	no treatment	2022-08-31
R1391-DS	15.67	196.19	36.42	30.71	34.37		7	2022-08-31
Deyou1391-CK	22.33	157.09	77.03	30.45	82.3	74.8	no treatment	2022-08-25
Deyou1391-DS	21.33	165.8	57.62	30.47	62.1		7	2022-08-25
